# Supplementary material for: Evaluating Anti-CCL25 as a Therapeutic Strategy to Disrupt Foci Formation in a Spontaneous Murine Model of Sjögren’s Disease
Source: Int J Mol Sci. 2025 Sep 10;26(18):8802. doi: 10.3390/ijms26188802 (PMC12470085; doi:10.3390/ijms26188802)
Supplement: Supplementary file 1 [file ijms-26-08802-s001.zip]

Archive with 1 entries (1 files):
- ijms-3838072-supplementary.pdf
